# Supplementary material for: Evaluation of the Cytotoxic, Antioxidative and Antimicrobial Effects of Dracocephalum moldavica L. Cultivars
Source: Molecules. 2023 Feb 7;28(4):1604. doi: 10.3390/molecules28041604 (PMC9965778; doi:10.3390/molecules28041604)
Supplement: Supplementary file 1 [file molecules-28-01604-s001.zip]

Archive with 1 entries (1 files):
- molecules-2165543-supplementary.pdf
